# Supplementary material for: Coronary artery bypass grafts and diagnosis related groups: patient classification and hospital reimbursement in 10 European countries
Source: Health Econ Rev. 2014 Apr 10;4:4. doi: 10.1186/s13561-014-0004-8 (PMC4052634; doi:10.1186/s13561-014-0004-8)
Supplement: Additional file 1: — Vignette names codes. [file s13561-014-0004-8-S1.xls]

## Sheet: Table 4 Vignette Names and Code
	Patient 1					Patient 2					Patient 3					Patient 4					Patient 5					Patient 6					Index case
Austria1	Mel08.02A (Inlier)	multiple CABG				Mel08.03A (Inlier)	CABG and valve surgery				Mel08.02C (Inlier)	single CABG				Mel08.03A (Inlier)	CABG and valve surgery				Mel08.03A (Inlier)	CABG and valve surgery				Mel08.03A (Outlier)	CABG and valve surgery				Mel08.02C (Inlier)	single CABG
England 2	EA15Z inlier	cardiac procedures - 1st CABG - with cardiac catheterisation				EA20Z inlier	cardiac procedures - other complex cardiac surgery - without additional procedure				EA15Z inlier	cardiac procedures - 1st CABG - with cardiac catheterisation				EA20Z inlier	cardiac procedures - other complex cardiac surgery - without additional procedure				EA20Z inlier	cardiac procedures - other complex cardiac surgery - without additional procedure				EA20Z inlier	cardiac procedures - other complex cardiac surgery - without additional procedure				EA14Z inlier]	cardiac procedures - 1st CABG - without additional procedure
Estonia3	106 (inlier)	Surgery - Procedure of heart, aorta or plum artery with extracorp circulation - without assisiting procedure of open heart surgery or coronary bypass - with cardiac catheterisation				106 (inlier)	Surgery - Procedure of heart, aorta or plum artery with extracorp circulation - without assisiting procedure of open heart surgery or coronary bypass - with cardiac catheterisation				106 (inlier)	Surgery - Procedure of heart, aorta or plum artery with extracorp circulation - without assisiting procedure of open heart surgery or coronary bypass - with cardiac catheterisation				105	surgery - cardiac valve procedure - cardiac elecrophy stimulation				106 (inlier)	Surgery - Procedure of heart, aorta or plum artery with extracorp circulation - without assisiting procedure of open heart surgery or coronary bypass - with cardiac catheterisation				108 (Inlier)	surgery - Proc. of heart, atrium, ventricles and cor. Arteries or Procedure of heart, aorta or plum artery with extracorp circulation with assisting procedure of open heart surgery				107 (inlier)	Surgery - Procedure of heart, aorta or plum artery with extracorp circulation - without assisiting procedure of open heart surgery/coronary bypass - without cardiac catheterisation
Finland4,#	107B (Inlier)	circulatory system diseases - suerger - coronary bypass- without coronary care emergency or without cc- with cardiac catheterisation				104A (Inlier)	circulatory system - surgery - singel valve operation- without cc				107C (Inlier)	- circulatory system diseases - surgery - coronary bypass CABG - with cce or with cc				104B (Inlier)	circulatory system diseases - surgery - multiple valve operations/single valve operations with cc				104B (Inlier)	circulatory system diseases - surgery - multiple valve operations/single valve operations with cc				104B (Inlier)	circulatory system diseases - surgery - multiple valve operations or single valve operations with cc				107A (Inlier)	circulatory system diseases - surgery - coronary bypass CABG - without cce or without cc - without cardiac catheterisation - inpatient
France5	05C041 (inlier)	Diseases and malfunctions of the circulatory system - OR- Coronary artery bypass - with cardiac catheterization or coronary angiography - without cc				05C022 (inlier)	Diseases and malfunctions of the circulatory system - OR - Valve replacement surgery with extracorporeal circulation - with cardiac catheterization or coronary angiography - without cc - died during admission or los less than 3 days or with level 2 cc				05C042 (inlier)	Diseases and malfunctions of the circulatory system - OR - Coronary artery bypass - with cardiac catheterization or coronary angiography - without cc - died during admission or los less than 3 days or with level 2 cc				05C031 (inlier)	Diseases and malfunctions of the circulatory system - OR- Valve replacement surgery with extracorporeal circulation - w/o cardiac catheterization or coronary angiography - without cc				05C022 (inlier)	Diseases and malfunctions of the circulatory system - OR - Valve replacement surgery with extracorporeal circulation - with cardiac catheterization or coronary angiography - without cc - died during admission or los less than 3 days or with level 2 cc				05C031 (outlier)	Diseases and malfunctions of the circulatory system - OR- Valve replacement surgery with extracorporeal circulation - w/o cardiac catheterization or coronary angiography - without cc				05C051 (inlier)	Diseases and malfunctions of the circulatory system - OR- Coronary artery bypass - with cardiac catheterization or coronary angiography - w/o cardiac catheterization or coronary angiography - without cc
Germany6	F23Z (inlier)	Diseases and malfunctions of the circulatory system - OR - Coronary artery bypass surgery - no subsequent OR proc. - w/o compl. Proc - w/o intraop. Ablation - with invasive cardiol. diag. eval. or with intraop ablation - w/o reoperation and w/o AMI - without invasive cardiol. diag. eval.				F11A (inlier)	Diseases and malfunctions of the circulatory system - OR - Surgical intervent . on heart valves - w/o compl. Proc - Multiple interventions - With Intraop. Ablation or reoperation. or invasive cardiol. diag. eval.				F23Z (inlier)	Diseases and malfunctions of the circulatory system - OR - Coronary artery bypass surgery - no subsequent OR proc. - w/o compl. Proc - w/o intraop. Ablation - with invasive cardiol. diag. eval. or with intraop ablation - w/o reoperation and w/o AMI - without invasive cardiol. diag. eval.				F11B (inlier)	Diseases and malfunctions of the circulatory system - OR - Surgical intervent . on heart valves - w/o compl. Proc - Multiple interventions - Without Intraop. Ablation or reoperation. or invasive cardiol. diag. eval. - >16y				F11A (inlier)	Diseases and malfunctions of the circulatory system - OR - Surgical intervent . on heart valves - w/o compl. Proc - Multiple interventions - With Intraop. Ablation or reoperation. or invasive cardiol. diag. eval.				F11B (outlier, reduction: -4490.49 €, inlier case: 15380.34 €)	Diseases and malfunctions of the circulatory system - OR - Surgical intervent . on heart valves - w/o compl. Proc - Multiple interventions - Without Intraop. Ablation or reoperation. or invasive cardiol. diag. eval. - >16y				F32Z (inlier)	Diseases and malfunctions of the circulatory system - OR- Coronary artery bypass surgery - no subsequent OR proc. - w/o compl. Proc - w/o intraop. Ablation - w/o invasive cardiol. Diag. Eval.
Ireland7	F05B (Inlier)	Circulatory System - Surgery - Coronary bypass with invasive cardiac investigation procs - with PCCL ≤ 3 and without complicated procedure				F03Z (Outlier)	Circulatory System - Surgery - Cardiac valve procs with CPB pump with Invasive cardiac investigation procs				F05A (Inlier)	Circulatory System - Surgery - Coronary bypass with invasive cardiac investigation procs - with PCCL > 3 and without complicated procedure				F04B (Inlier)	Circulatory System - Surgery - Cardiac valve procs with CPB pump without invasive cardiac investigation procs - with PCCL ≤ 3 and without complicated procedure				F03Z (Inlier)	Circulatory System - Surgery - Cardiac valve procs with CPB pump with Invasive cardiac investigation procs				F04B (Outlier)	Circulatory System - Surgery - Cardiac valve procs with CPB pump without invasive cardiac investigation procs - with PCCL ≤ 3 and without complicated procedure				F06B (Inlier)	Circulatory System - Surgery - Coronary bypass without invasive cardiac investigation procs - with PCCL ≤ 2 and without complicated procedure
Poland	E05 (inlier)	Circulatory system diseases - Coronary bypass - > 69 or ≤ 69 with cc				E22 (inlier)	Percutaneous valvuloplastys over 17 years old				E05 (inlier)	Circulatory system diseases - Coronary bypass - > 69 or ≤ 69 with cc				E22 (inlier)	Percutaneous valvuloplastys over 17 years old				E22 (inlier)	Percutaneous valvuloplastys over 17 years old				E22 (inlier)	Percutaneous valvuloplastys over 17 years old				E06 (inlier)	Circulatory system diseases - Coronary bypass - ≤ 69 without cc
Spain8	107	Diseases and disorders of the circulatory system - OR - W/o Major complication and/or comorbidity - Coronary Bypass - without PTCA - with cardiac catheterization				104	Diseases and disorders of the circulatory system - OR - W/o Major complication and/or comorbidity - Cardiac valve procedure - with cardiac catheterization				546	Diseases and disorders of the circulatory system - OR - With Major complication and/or comorbidity - coronary bypass				105	Diseases and disorders of the circulatory system - OR - W/o Major complication and/or comorbidity - Cardiac valve procedure - without cardiac catheterization				104	Diseases and disorders of the circulatory system - OR - W/o Major complication and/or comorbidity - Cardiac valve procedure - with cardiac catheterization				545	Diseases and disorders of the circulatory system - OR - With Major complication and/or comorbidity - cardiac valve procedure				109	Diseases and disorders of the circulatory system - OR - W/o Major complication and/or comorbidity - Coronary Bypass - without PTCA - without cardiac catheterization
Sweden9	107B (Inlier)	circulatory system diseases - suerger - coronary bypass- without coronary care emergency or without cc- with cardiac catheterisation				104A (Inlier)	circulatory system - surgery - singel valve operation- without cc				107C (Inlier)	- circulatory system diseases - surgery - coronary bypass CABG - with cce or with cc				104B (Inlier)	circulatory system diseases - surgery - multiple valve operations/single valve operations with cc				104B (Inlier)	circulatory system diseases - surgery - multiple valve operations/single valve operations with cc				104B (Inlier)	circulatory system diseases - surgery - multiple valve operations/single valve operations with cc				107A (Inlier)	circulatory system diseases - surgery - coronary bypass CABG - without cce or without cc - without cardiac catheterisation
